# Supplementary material for: Clinical evaluation of General Electric new Swiftscan solution in bone scintigraphy on NaI-camera: A head to head comparison with Siemens Symbia
Source: PLoS One. 2019 Sep 19;14(9):e0222490. doi: 10.1371/journal.pone.0222490 (PMC6752842; doi:10.1371/journal.pone.0222490)
Supplement: S1 File — This file contains all ROIs measurements and image scoring. (XLSX) [file pone.0222490.s001.xlsx]

## Sheet: Feuil1
																		OBSERVATEUR 1															OBSERVATEUR 2
																			CONSOLE CONSTRUCTEUR				OASIS												CONSOLE CONSTRUCTEUR				OASIS
											WB GE		WB SIEMENS		PLANAR GE		PLANAR SIEMENS		SPECT GE		SPECT SIEMENS		SPECT GE		SPECT SIEMENS		WB GE		WB SIEMENS		PLANAR GE		PLANAR SIEMENS		SPECT GE		SPECT SIEMENS		SPECT GE		SPECT SIEMENS		DISCOVERY LEHRS
Numéro Patient	Sexe	Age	Poids	Taille	IMC	Activité injectée	Passage 1	Délai acquisition (min)	indication	Tomo ?	WB score	Prefered Image	WB score	Prefered Image	Planar Score	Prefered Image	Planar score	Prefered Image	SPECT score	Prefered Image	SPECT score	Prefered Image	SPECT score	Prefered Image	SPECT score	Prefered Image	WB score	Prefered Image	WB score	Prefered Image	Planar score	Prefered Image	Planar score	Prefered Image	SPECT score	Prefered Image	SPECT score	Prefered Image	SPECT score	Prefered Image	SPECT score	Prefered Image	Disco moy 01	Disco Ecart-type 01	Disco moy 02	Disco Ecart-type 02	Disco moy 03	Disco Ecart-type 03	Disco moy 04
1	F	25	110	1.66	39.9187	907	S	62	rhumato	E	4	1	3	0	4	1	3	0	3	1	3	0	4	0	4	0	4	1	3	0	4	1	3	0	4	1	3	0	4	0	4	0	98.58	29.02	23.22	8.39	1043.26	225.84	32.31
2	F	18	61	1.63	22.9591	544	S	29	rhumato	E	5	1	4	0	4	1	3	0	3	1	3	0	3	1	3	0	5	1	4	0	4	1	3	0	3	1	3	0	4	1	3	0	42.04	15.2	6.65	3.53	1914.83	367.66	18.45
3	F	66	60	1.67	21.5139	553	S	44	cancero		4	1	3	0	3	1	2	0									5	1	3	0	4	1	3	0									232.56	63.39	28.13	12.33	1101.83	221.1	35.13
4	F	59	68	1.68	24.093	645	D	38	rhumato		4	1	3	0	2	1	2	0									4	1	3	0	3	1	3	0									143.95	42.16	27.25	10.2	1222.32	220.15	49.19
5	F	48	69	1.63	25.9701	618	S	41	cancero		4	0	4	1	3	1	3	0									4	1	4	0	3	1	3	0									139.28	38.63	26.56	11.12	749.55	205.51	37.49
6	M	59	104	1.83	31.055	891	S	43	rhumato	E	4	1	3	0	2	1	2	0	4	0	4	0	3	0	3	0	4	1	3	0	3	0	2	0	4	0	4	0	3	0	3	0	176.53	44.63	39.05	16.54	490.03	98.99	55.88
7	F	65	82	1.7	28.3737	760	S	46	rhumato	E	5	1	4	0	4	1	3	0	4	0	4	0	3	1	3	0	5	1	4	0	5	1	3	0	4	0	4	0	5	0	5	0	170.95	48.6	26.87	10.52	1643.17	323.15	26.69
8	F	40	100	1.62	38.1039	901	S	28	rhumato		5	1	4	0	4	1	4	0									4	1	2	0	4	0	4	0									108.04	30.74	31.84	11.66	689.86	141	40.27
9	M	64	90	1.75	29.3878	851	S	18	cancero		4	1	3	0	3	1	3	0									4	1	3	0	3	0	3	0									217.41	55.46	43.19	16.83	1514.89	269.89	83.76
10	M	50	105	1.76	33.8972	975	D	52	rhumato	E	3	0	4	1	3	0	3	0	4	1	3	0	4	1	3	0	3	0	3	1	3	1	3	0	5	1	4	0	4	1	3	0	144.46	38.15	54.12	18.13	1161.5	218.84	60
11	F	55	90	1.67	32.2708	837	S	27	rhumato		4	1	3	0	4	1	4	0									4	1	3	0	3	0	3	0									234.78	60.22	31.05	12.3	1115.01	257.03	46.85
12	M	50	68	1.76	21.9525	641	D	51	ortho	T	4	0	5	1	3	0	3	1	4	1	4	0	4	0	4	1	4	0	4	1	4	0	4	1	4	0	5	1	4	0	5	1	231.74	60.19	53.96	23.61	2085.28	347.93	103.93
13	F	62	67	1.64	24.9108	604	S	15	cancero		5	1	4	0	4	1	4	0									4	1	3	0	3	0	3	0									269.36	56.26	25.37	10.36	877.61	157.21	32.34
14	M	84	79	1.65	29.0174	762	D	69	cancero	T	3	0	3	1	3	1	3	0	3	0	3	0	3	0	3	0	3	0	3	0	3	0	3	0	3	1	3	0	3	0	3	0	167.41	59.6	29.61	10.72	1329.72	283.35	67.3
15	M	70	75	1.74	24.7721	725	S	17	cancero		4	0	4	1	4	0	4	0									4	0	4	1	3	0	3	1									156.16	41.53	24.76	10.83	1738.04	282.38	41.36
16	F	83	70	1.54	29.5159	663	D	57	cancero	T	3	0	3	1	3	1	3	0	3	0	3	0	3	0	3	0	3	0	3	0	3	1	3	0	3	0	3	0	4	0	4	0	335.63	71.31	112.4	32.97	1013.61	207.73	157.95
17	M	46	79	1.68	27.9904	698	D	49	rhumato		4	0	5	1	3	0	3	0									5	1	4	0	3	0	3	0									212.35	48.75	22.17	9.11	985.45	216.25	30.38
18	M	67	80	1.71	27.3588	734	D	58	ortho	T	4	0	4	0	3	0	3	0	3	0	3	0	3	0	3	0	4	0	4	0	5	1	4	0	3	0	3	0	3	0	3	0	117.47	30.94	22.91	9.15	1295.68	250.08	36.01
19	M	68	94	1.8	29.0123	836	D	36	cancero		3	0	4	1	3	1	3	0									4	1	4	0	3	0	3	0									511.7	127.07	143.7	34.44	1840.29	310.77	141.6
20	M	65	76	1.7	26.2976	647	S	37	rhumato	E	5	1	4	0	5	0	5	0	5	0	5	0	4	0	4	0	5	1	4	0	5	0	5	0	5	0	5	0	4	0	4	0	426.08	94.41	32.87	11.51	1040.89	293.19	37.34
21	M	69	82	1.73	27.3982	722	S	26	cancero		4	1	4	0	3	1	3	0									4	1	3	0	3	0	3	0									116.09	34.62	22.97	10.75	817.64	179.37	58.19
22	M	73	72	1.7	24.9135	666	D	45	cancero		4	0	5	1	3	0	4	1									4	0	4	1	4	0	4	0									160.7	41.3	41.1	13.85	971.13	174.19	89.36
23	M	65	82	1.75	26.7755	776	D	72	ortho	T	3	0	3	0	3	0	3	0	4	0	4	1	4	0	4	0	3	0	4	1	3	0	3	0	3	0	3	1	3	0	3	0	370	72.71	90.77	27.2	1154.83	254.33	102.99
24	M	76	88	1.87	25.1651	815	D	47	ortho	E	4	0	4	1	3	1	3	0	4	0	4	0	4	0	4	0	4	1	3	0	4	1	3	0	4	0	4	0	4	0	4	0	316.26	71.6	71.27	23.15	1401.8	303.19	76.19
25	F	74	62	1.57	25.1532	607	D	45	rhumato	T	4	1	4	0	3	1	3	0	3	0	3	0	3	1	3	0	4	1	3	0	3	1	3	0	3	0	3	0	3	0	3	0	266.89	64.62	49.7	15.79	1055.42	288.33	82.19
26	M	71	89	1.72	30.0838	791	D	49	ortho	E	3	0	3	0	2	0	2	0	2	0	2	0	2	0	2	0	3	0	3	0	2	0	2	0	2	0	2	0	2	0	2	0	208.21	48.08	118.19	32.67	770.44	144.65	128.43
27	F	36	62	1.67	22.231	547	D	51	ortho	E	4	0	4	1	2	0	2	0	2	0	2	0	2	0	2	0	4	0	4	1	2	0	2	0	2	0	2	0	3	0	3	0	107.19	34.28	11.48	6.55	942.32	243.92	10.2
28	F	26	71	1.73	23.7228	620	D	35	rhumato		4	1	4	0	5	1	5	0									5	1	5	0	4	1	4	0									112.04	30.91	22.53	9.81	1303.83	253.3	30.48
29	F	58	55	1.6	21.4844	515	D	44	rhumato		4	0	5	1	4	1	4	0									4	0	4	1	4	1	3	0									115.06	29.16	20.4	8.61	1037.22	215.95	29.08
30	F	41	65	1.59	25.711	565	S	36	rhumato	E	5	1	4	0	2	0	2	0	2	0	2	0	2	0	2	0	4	1	3	0	2	0	2	0	2	0	2	0	2	0	2	0	61.71	21.1	10.15	5.16	1492.97	320.39	18.08
31	F	29	57	1.72	19.2672	526	S	52	rhumato		5	1	4	0	5	1	5	0									5	1	4	0	5	1	5	0									156.07	42.5	10.67	5.17	1461.43	295.33	19.79
32	F	62	64	1.58	25.6369	602	S	58	rhumato		5	1	4	0	5	1	4	0									4	1	3	0	5	1	4	0									152.88	41.33	17.62	7.51	1407.34	283.3	30.35
33	F	63	55	1.63	20.7008	510	D	85	cancero	T	4	0	5	1	3	0	4	1	4	0	4	0	3	0	3	0	4	0	5	1	3	0	4	1	4	0	4	0	3	0	3	0	100.94	28.27	14.01	5.59	1458.63	331.31	17.79
34	F	69	88	1.53	37.5924	790	D	65	cancero		3	0	3	1	3	1	3	0									4	1	4	0	3	1	3	0									297.19	67.4	64.13	21.51	1147.8	222.12	60.93
35	F	37	75	1.54	31.6242	716	D	50	rhumato	E	4	0	5	1	4	1	4	0									4	1	4	0	4	1	3	0									46.56	17.87	8.82	4.36	468.15	106.64	16.42
36	M	75	86	1.68	30.4705	784	S	35	rhumato		4	1	4	0	3	0	3	0									4	1	4	0	3	0	3	0									421.82	91.57	118.64	35.46	3022.64	545.74	132.23
37	F	29	59	1.55	24.5578	562	D	76	cancero	T	5	1	4	0	5	1	5	0	5	0	5	0	4	0	4	0	5	1	4	0	5	1	4	0	5	0	5	0	4	0	4	0	56.31	20.42	10.09	4.98	2511.11	458.26	15.23
38	F	61	85	1.68	30.1162	807	D	95	cancero		3	0	4	1	3	0	4	1									4	0	3	0	3	0	4	1									339.94	75.48	81.5	29.09	744.17	168.12	70.41
39	M	61	69	1.6	26.9531	636	D	119	ortho	E	4	0	4	1	4	1	3	0	4	0	4	0	4	0	4	0	4	0	4	1	4	1	3	0	5	0	5	0	4	0	4	0	159.51	48.16	30.06	11.99	1017.65	246.35	48.99
40	M	46	103	1.9	28.5319	906	D	88	ortho	T	4	0	5	1	4	1	4	0	5	0	5	1	5	0	5	0	4	1	4	0	5	1	4	0	5	0	5	1	5	0	5	0	161.41	36.2	44.7	14.91	1415.13	383.36	49.07
41	F	42	89	1.7	30.7958	831	S	20	rhumato		4	1	3	0	4	1	3	0									4	1	3	0	4	1	3	0									172.5	46.39	43	16.77	1416.71	272.73	86.89
42	F	78	55	1.62	20.9572	551	S	24	cancero		4	1	3	0	3	1	3	0									4	1	3	0	3	1	3	0									276.5	67.19	31.06	12.43	1234.85	210.21	64.96
43	F	48	97	1.64	36.0648	878	S	15	rhumato		4	1	4	0	2	0	2	0									2	1	3	0	3	0	3	0									168.76	40.66	47.09	15.85	1213.65	226.4	55.49
44	M	32	77	1.77	24.5779	674	D	70	rhumato		4	1	4	0	4	0	4	1	5	0	5	0	5	0	5	0	5	1	4	0	4	0	4	0	5	0	5	0	5	0	5	0	233.04	60.42	31.61	12.17	953.44	214.54	52.12
45	M	75	104	1.85	30.3871	954	S	15	ortho		3	0	3	0	3	0	3	0									3	1	3	0	3	1	3	0									428.36	86.23	162.97	43.8	2064.71	345.15	253.89
46	F	50	63	1.55	26.2227	558	S	35	ortho	T	4	0	4	0	4	1	3	0	4	0	4	0	4	0	4	0	4	1	3	0	4	1	3	0	4	0	4	0	4	0	4	0	103.87	33.31	26.14	10.59	1542.34	315.9	37.15
47	M	47	83	1.8	25.6173	779	D	51	rhumato		4	0	4	0	3	0	3	0									5	0	5	1	3	0	3	0									283.08	60.28	43.61	15.32	1044.24	173.7	91.49
48	F	49	60	1.56	24.6548	534	S	23	cancero	T	4	1	4	0	4	1	3	0	4	0	4	0	4	1	4	0	4	1	3	0	4	1	3	0	4	0	4	0	4	1	3	0	78.38	28.18	14.05	6.47	833.75	187.82	25.31
49	M	30	66	1.73	22.0522	608	S	34	cancero	T	5	1	5	0	5	1	3	0	4	0	4	0	3	0	3	0	5	1	4	0	5	1	3	0	4	0	4	0	3	0	3	0	77.94	24.21	12.17	5.89	1939	437.52	18.14
50	M	58	84	1.66	30.4834	817	S	34	rhumato		4	1	4	0	4	1	4	0									4	1	3	0	4	1	3	0									242.63	61.98	58.37	17.32	928.65	200.15	51.75
51	M	72	90	1.65	33.0579	765	D	57	cancero		3	0	3	1	3	0	3	0									3	0	3	1	3	0	3	0									243.97	55.66	101.33	25.09	868.06	174.59	125.2
52	F	55	63	1.57	25.5588	629	S	24	cancero		4	1	4	0	3	1	3	0									4	1	4	0	3	0	3	0									96.67	31.6	12.04	5.53	750.25	150.43	19.42
53	F	44	52	1.6	20.3125	491	S	31	rhumato		5	1	5	0	5	0	5	1									4	1	4	0	4	0	4	1									106.16	32.31	7.22	4.35	2171.51	466.43	16.98
54	F	52	53	1.58	21.2306	518	D	43	ortho		4	0	5	1	4	0	4	1									4	0	5	1	4	0	4	0									205.98	53.18	15.21	8.08	835.96	146.47	25.34
55	M	43	81	1.82	24.4536	768	S	40	rhumato	T	5	1	5	0	4	0	4	1	5	0	5	0	5	0	5	0	5	1	4	0	4	0	4	0	5	0	5	0	5	0	5	0	44.02	16.14	12.24	6.19	1695.28	311.78	27.82
56	F	68	60	1.6	23.4375	521	S	35	ortho	T	4	1	4	0	4	1	4	0	5	0	5	0	4	0	4	0	4	1	4	0	4	1	3	0	5	0	5	0	4	0	4	0	93.06	30.83	11.06	5.71	821.9	164.66	18.57
57	F	37	50	1.58	20.0288	464	D	59	ortho	E	4	1	4	0	2	0	2	1	2	0	2	1	2	0	2	0	4	1	4	0	2	0	2	0	2	0	2	1	2	0	2	0	42.38	17.56	13.41	5.74	894.89	172.65	42.87
58	M	63	74	1.65	27.1809	686	S	42	cancero	T	4	1	4	0	3	0	3	0	4	0	4	0	4	0	4	1	4	1	3	0	3	0	3	0	4	0	4	0	4	0	4	0	97.25	32.68	20	7.68	756.16	157.44	47.87
59
60
61	M	56	82	1.7	28.3737	764	D	51	ortho	E	4	1	4	0	3	1	3	0	3	1	3	0	3	1	3	0	4	1	4	0	3	1	3	0	4	1	3	0	4	1	3	0	225.31	57.31	45.97	16.8	938.22	211.06	56.39
62	M	62	140	1.8	43.2099	900	S	22	cancero		3	1	3	0	3	1	3	0									3	1	3	0	3	1	2	0									179.67	44.22	55.32	19.14	1002.44	249.59	82.17
63	F	68	70	1.59	27.6888	601	D	66	ortho	E	4	1	4	0	4	1	4	0	4	1	4	1	4	1	4	0	4	1	4	0	4	1	3	0	4	1	4	0	4	1	4	0	107.84	31.84	17.66	8.08	616.48	147.4	22.02
64	M	62	85	1.84	25.1063	770	S	33	ortho	E	4	1	4	0	4	1	3	0	2	1	2	0	2	1	2	0	5	1	4	0	4	1	3	0	2	1	2	0	2	0	2	0	140.24	32.09	25.18	11.09	1693.98	328.19	71.29
65	F	57	58	1.67	20.7967	570	S	36	rhumato	E	5	1	4	0	3	1	3	0	3	1	3	0	3	0	3	0	4	1	4	0	3	1	2	0	3	1	3	0	3	0	3	0	172.64	50.16	25.07	10.46	1922.06	379.01	41.68
66
67
68
69	M	69	62	1.68	21.9671	568	D	53	rhumato	E	4	0	4	1	3	0	3	0	3	0	3	0	3	0	3	0	4	0	4	1	3	0	3	0	3	0	3	0	3	0	3	0	181.46	54.48	58.06	23.76	1029.55	213.66	77.98
70	M	52	70	1.76	22.5981	652	S	70	rhumato	T	5	1	4	0	3	1	3	0	4	0	4	0	4	0	4	0	5	1	4	0	3	1	3	0	5	0	5	0	4	0	4	0	148.06	36.53	19.93	9.99	963.9	211.32	33.56
71	F	83	59	1.55	24.5578	558	D	84	ortho	T	2	0	2	0	2	0	2	0	2	0	2	0	2	0	2	0	2	0	2	0	3	0	3	0	3	0	3	0	2	0	2	0	173.38	46.8	71.72	21.96	730.88	148.3	140.4
72
73
74
75
76
77
78
79
80
81	M	39	75	1.8	23.1481	664	D	73	ortho	E	5	0	5	1	4	1	3	0	4	1	3	0	4	1	3	0	5	1	5	0	3	1	3	0	4	1	3	0	4	1	3	0	79.62	25.269	23.304	9.797	1629.49	255.519	55.667
moy	#DIV/0!	56.0597	76.0896	1.67881	26.8803	691.463	#DIV/0!	46.7164	#DIV/0!	#DIV/0!	4.02985	0.567164	3.91045	0.328358	3.41791	0.61194	3.26866	0.134328	3.58333	0.25	3.52778	0.111111	3.41667	0.25	3.36111	0.0555556	4.04478	0.716418	3.61194	0.19403	3.50746	0.522388	3.16418	0.0746269	3.72222	0.25	3.63889	0.111111	3.55556	0.166667	3.44444	0.0277778	183.075	46.7366	39.8399	13.9465	1238.01	250.579	57.6574
SD	0	15.5406	16.8043	0.0902442	4.92237	130.758	0	20.8638	0	0	0.673529	0.499208	0.69044	0.47316	0.837552	0.490986	0.789747	0.343578	0.967323	0.439155	0.9706	0.318728	0.874234	0.439155	0.866941	0.232311	0.683858	0.454138	0.673193	0.398437	0.785728	0.503268	0.641896	0.264772	1.00317	0.439155	1.01848	0.318728	0.876501	0.377964	0.908514	0.166667	102.378	20.7461	33.5449	8.6922	486.84	88.644	42.6256
[truncated: 21 more columns]
